# Supplementary material for: Feeding state-dependent regulation of developmental plasticity via CaMKI and neuroendocrine signaling
Source: eLife. 2015 Sep 3;4:e10110. doi: 10.7554/eLife.10110 (PMC4558564; doi:10.7554/eLife.10110)
Supplement: Figure 1—source data 1. — DOI: http://dx.doi.org/10.7554/eLife.10110.004 [file elife-10110-fig1-data1.xlsx]

## Sheet: 1B
1B Trial	Food Amount (ug)	Live/Heat-Killed	Dauers	Non-Dauers	Proportion of Dauers	Mean	SE
1	160	Heat-Killed	68	11	0.860759	0.876677	0.0356706
1	160	Heat-Killed	80	5	0.941176
2	160	Heat-Killed	72	10	0.878049
2	160	Heat-Killed	73	5	0.935897
2	160	Heat-Killed	67	12	0.848101
3	160	Heat-Killed	61	19	0.7625
3	160	Heat-Killed	71	7	0.910256
1	320	Heat-Killed	59	28	0.678161	0.519723	0.0962961
1	320	Heat-Killed	50	33	0.60241
2	320	Heat-Killed	33	40	0.452055
2	320	Heat-Killed	49	37	0.569767
2	320	Heat-Killed	66	26	0.717391
3	320	Heat-Killed	26	56	0.317073
3	320	Heat-Killed	25	58	0.301205
1	640	Heat-Killed	39	48	0.448276	0.333059	0.111271
1	640	Heat-Killed	47	32	0.594937
2	640	Heat-Killed	14	69	0.168675
2	640	Heat-Killed	39	46	0.458824
2	640	Heat-Killed	42	58	0.42
3	640	Heat-Killed	9	71	0.1125
3	640	Heat-Killed	10	68	0.128205
1	80	Live	0	74	0	0	0
1	80	Live	0	84	0
2	80	Live	0	82	0
2	80	Live	0	76	0
3	80	Live	0	84	0
3	80	Live	0	81	0

## Sheet: 1C
1C Trial	Genotype	Dauers	Non-Dauers	Proportion of Dauers	Mean	SE
1	N2	0	88	0	0.00130719	0.00162505
1	N2	0	82	0
2	N2	0	82	0
2	N2	0	79	0
3	N2	2	88	0.0222222
3	N2	0	86	0
4	N2	0	77	0
4	N2	0	75	0
5	N2	0	76	0
5	N2	0	73	0
6	N2	0	72	0
7	N2	0	92	0
8	N2	0	102	0
10	N2	0	81	0
12	N2	0	74	0
14	N2	0	64	0
15	N2	0	78	0
6	aak-1(tm1944)	1	79	0.0125	0.0025	0.00322749
10	aak-1(tm1944)	0	83	0
10	aak-1(tm1944)	0	89	0
11	aak-1(tm1944)	0	81	0
11	aak-1(tm1944)	0	81	0
4	aak-2(ok524)	1	78	0.0126582	0.00500078	0.00395398
4	aak-2(ok524)	0	76	0
6	aak-2(ok524)	0	77	0
10	aak-2(ok524)	0	83	0
10	aak-2(ok524)	1	80	0.0123457
1	crh-1(tz2)	0	81	0	0.0101567	0.00320289
1	crh-1(tz2)	1	63	0.015625
2	crh-1(tz2)	1	73	0.0135135
2	crh-1(tz2)	1	66	0.0149254
3	crh-1(tz2)	0	63	0
3	crh-1(tz2)	1	73	0.0135135
6	crh-1(tz2)	1	85	0.0116279
6	crh-1(tz2)	1	82	0.0120482
14	cmk-1(oy20)	27	48	0.36	0.401884	0.0785475
14	cmk-1(oy20)	16	56	0.222222
14	cmk-1(oy20)	22	51	0.30137
15	cmk-1(oy20)	42	34	0.552632
15	cmk-1(oy20)	45	29	0.608108
16	cmk-1(oy20)	33	48	0.407407
16	cmk-1(oy20)	30	53	0.361446
1	cmk-1(oy21)	15	47	0.241935	0.29531	0.0262896
1	cmk-1(oy21)	22	55	0.285714
2	cmk-1(oy21)	8	43	0.156863
2	cmk-1(oy21)	20	42	0.322581
3	cmk-1(oy21)	21	44	0.323077
3	cmk-1(oy21)	19	42	0.311475
3	cmk-1(oy21)	6	69	0.08
5	cmk-1(oy21)	23	54	0.298701
5	cmk-1(oy21)	18	44	0.290323
5	cmk-1(oy21)	14	45	0.237288
6	cmk-1(oy21)	21	35	0.375
8	cmk-1(oy21)	12	53	0.184615
8	cmk-1(oy21)	23	66	0.258427
10	cmk-1(oy21)	30	46	0.394737
10	cmk-1(oy21)	22	55	0.285714
11	cmk-1(oy21)	27	56	0.325301
11	cmk-1(oy21)	21	62	0.253012
12	cmk-1(oy21)	13	54	0.19403
12	cmk-1(oy21)	29	57	0.337209
13	cmk-1(oy21)	18	46	0.28125
13	cmk-1(oy21)	19	62	0.234568
14	cmk-1(oy21)	26	44	0.371429
14	cmk-1(oy21)	44	35	0.556962
15	cmk-1(oy21)	37	53	0.411111
15	cmk-1(oy21)	26	44	0.371429
4	egl-4(ad450)	0	73	0	0	0
4	egl-4(ad450)	0	53	0
6	egl-4(ad450)	0	79	0
10	egl-4(ad450)	0	79	0
10	egl-4(ad450)	0	71	0
11	egl-4(ad450)	0	78	0
11	egl-4(ad450)	0	81	0
10	egl-4(n479)	3	72	0.04	0.104765	0.0314939
10	egl-4(n479)	6	83	0.0674157
11	egl-4(n479)	23	77	0.23
11	egl-4(n479)	3	86	0.0337079
12	egl-4(n479)	21	64	0.247059
12	egl-4(n479)	8	75	0.0963855
14	egl-4(n479)	3	73	0.0394737
14	egl-4(n479)	2	90	0.0217391
15	egl-4(n479)	8	72	0.1
15	egl-4(n479)	2	67	0.0289855
17	egl-4(n479)	13	76	0.146067
17	egl-4(n479)	12	78	0.133333
17	egl-4(n479)	16	74	0.177778
4	eat-4(ky5)	1	59	0.0166667	0.0138381	0.00655921
7	eat-4(ky5)	0	85	0
7	eat-4(ky5)	0	81	0
10	eat-4(ky5)	2	90	0.0217391
11	eat-4(ky5)	3	84	0.0344828
11	eat-4(ky5)	0	80	0
12	eat-4(ky5)	2	77	0.0253165
12	eat-4(ky5)	1	79	0.0125
11	tph-1(mg280)	0	71	0	0.00665446	0.00421997
11	tph-1(mg280)	0	75	0
12	tph-1(mg280)	1	77	0.0128205
12	tph-1(mg280)	1	77	0.0128205
13	tph-1(mg280)	0	63	0
13	tph-1(mg280)	1	69	0.0142857
4	cat-2(e1112)	0	57	0	0	0
4	cat-2(e1112)	0	74	0
6	cat-2(e1112)	0	80	0
10	cat-2(e1112)	0	80	0
11	skn-1(lax-188)	0	68	0	0.0591125	0.0157229
11	skn-1(lax-188)	1	63	0.015625
12	skn-1(lax-188)	6	73	0.0759494
12	skn-1(lax-188)	4	63	0.0597015
13	skn-1(lax-188)	8	67	0.106667
13	skn-1(lax-188)	6	60	0.0909091
14	skn-1(lax-188)	2	47	0.0408163
14	skn-1(lax-188)	2	41	0.0465116
15	skn-1(lax-188)	8	72	0.1
15	skn-1(lax-188)	5	86	0.0549451
9	hlh-30(tm1978)	0	79	0	0.00189394	0.00267843
9	hlh-30(tm1978)	1	87	0.0113636
10	hlh-30(tm1978)	0	68	0
10	hlh-30(tm1978)	0	71	0
11	hlh-30(tm1978)	0	77	0
11	hlh-30(tm1978)	0	72	0
8	mxl-3(ok1947)	2	86	0.0227273	0.0216078	0.0136652
9	mxl-3(ok1947)	0	77	0
9	mxl-3(ok1947)	0	83	0
10	mxl-3(ok1947)	4	66	0.0571429
10	mxl-3(ok1947)	2	69	0.028169

## Sheet: 1D
1D Trial	Genotype	Food Amount (ug)	Dauers	Non-Dauers	Proportion of Dauers	Mean	SE
1	cmk-1(oy20)	80	42	34	0.552632	0.442799	0.0703783
1	cmk-1(oy20)	80	45	29	0.608108
2	cmk-1(oy20)	80	33	48	0.407407
2	cmk-1(oy20)	80	30	53	0.361446
3	cmk-1(oy20)	80	35	43	0.448718
3	cmk-1(oy20)	80	22	57	0.278481
1	cmk-1(oy20)	320	13	83	0.135417	0.122786	0.0287132
1	cmk-1(oy20)	320	15	71	0.174419
2	cmk-1(oy20)	320	7	63	0.1
2	cmk-1(oy20)	320	7	69	0.0921053
3	cmk-1(oy20)	320	15	68	0.180723
3	cmk-1(oy20)	320	4	70	0.0540541
1	cmk-1(oy21)	80	37	53	0.411111	0.45251	0.0739714
1	cmk-1(oy21)	80	26	44	0.371429
2	cmk-1(oy21)	80	39	35	0.527027
2	cmk-1(oy21)	80	19	48	0.283582
3	cmk-1(oy21)	80	16	64	0.2
3	cmk-1(oy21)	80	41	30	0.577465
3	cmk-1(oy21)	80	28	51	0.35443
4	cmk-1(oy21)	80	48	34	0.585366
4	cmk-1(oy21)	80	49	32	0.604938
4	cmk-1(oy21)	80	50	32	0.609756
1	cmk-1(oy21)	320	22	63	0.258824	0.29103	0.0417755
1	cmk-1(oy21)	320	14	57	0.197183
2	cmk-1(oy21)	320	24	60	0.285714
2	cmk-1(oy21)	320	21	48	0.304348
3	cmk-1(oy21)	320	37	40	0.480519
3	cmk-1(oy21)	320	21	65	0.244186
4	cmk-1(oy21)	320	23	67	0.255556
4	cmk-1(oy21)	320	24	44	0.352941
4	cmk-1(oy21)	320	18	57	0.24

## Sheet: 1E
1E Trial	Genotype	Line	Dauers	Non-Dauers	Proportion of Dauers	Mean	SE
1	N2	(n/a)	2	66	0.0294118	0.00442266	0.00318945
1	N2	(n/a)	1	67	0.0147059
2	N2	(n/a)	0	88	0
2	N2	(n/a)	0	82	0
3	N2	(n/a)	0	82	0
3	N2	(n/a)	0	79	0
4	N2	(n/a)	2	88	0.0222222
4	N2	(n/a)	0	86	0
5	N2	(n/a)	0	79	0
6	N2	(n/a)	0	77	0
6	N2	(n/a)	0	75	0
7	N2	(n/a)	0	76	0
10	N2	(n/a)	0	74	0
11	N2	(n/a)	0	86	0
12	N2	(n/a)	0	64	0
1	cmk-1(oy21)	(n/a)	27	35	0.435484	0.303325	0.0374489
1	cmk-1(oy21)	(n/a)	20	49	0.289855
2	cmk-1(oy21)	(n/a)	15	47	0.241935
2	cmk-1(oy21)	(n/a)	22	55	0.285714
3	cmk-1(oy21)	(n/a)	8	43	0.156863
3	cmk-1(oy21)	(n/a)	20	42	0.322581
4	cmk-1(oy21)	(n/a)	21	44	0.323077
4	cmk-1(oy21)	(n/a)	19	42	0.311475
4	cmk-1(oy21)	(n/a)	6	69	0.08
7	cmk-1(oy21)	(n/a)	23	54	0.298701
7	cmk-1(oy21)	(n/a)	18	44	0.290323
7	cmk-1(oy21)	(n/a)	14	45	0.237288
10	cmk-1(oy21)	(n/a)	13	54	0.19403
10	cmk-1(oy21)	(n/a)	29	57	0.337209
11	cmk-1(oy21)	(n/a)	18	46	0.28125
11	cmk-1(oy21)	(n/a)	19	62	0.234568
12	cmk-1(oy21)	(n/a)	26	44	0.371429
12	cmk-1(oy21)	(n/a)	44	34	0.564103
13	cmk-1(oy21)	(n/a)	39	35	0.527027
13	cmk-1(oy21)	(n/a)	19	48	0.283582
6	cmk-1(oy21) Ex[cmk-1p::cmk-1]	1	2	11	0.153846	0.0645626	0.0278477
6	cmk-1(oy21) Ex[cmk-1p::cmk-1]	1	2	24	0.0769231
7	cmk-1(oy21) Ex[cmk-1p::cmk-1]	1	1	50	0.0196078
7	cmk-1(oy21) Ex[cmk-1p::cmk-1]	1	2	58	0.0333333
7	cmk-1(oy21) Ex[cmk-1p::cmk-1]	1	3	58	0.0491803
13	cmk-1(oy21) Ex[cmk-1p::cmk-1]	1	1	41	0.0238095
13	cmk-1(oy21) Ex[cmk-1p::cmk-1]	1	4	38	0.0952381
10	cmk-1(oy21) Ex[ASKp::cmk-1]	1	15	10	0.6	0.356964	0.0583418
10	cmk-1(oy21) Ex[ASKp::cmk-1]	2	7	13	0.35
10	cmk-1(oy21) Ex[ASKp::cmk-1]	3	15	18	0.454545
10	cmk-1(oy21) Ex[ASKp::cmk-1]	4	14	19	0.424242
11	cmk-1(oy21) Ex[ASKp::cmk-1]	1	7	19	0.269231
11	cmk-1(oy21) Ex[ASKp::cmk-1]	2	5	8	0.384615
11	cmk-1(oy21) Ex[ASKp::cmk-1]	3	9	28	0.243243
11	cmk-1(oy21) Ex[ASKp::cmk-1]	4	11	19	0.366667
12	cmk-1(oy21) Ex[ASKp::cmk-1]	3	6	12	0.333333
12	cmk-1(oy21) Ex[ASKp::cmk-1]	3	4	12	0.25
12	cmk-1(oy21) Ex[ASKp::cmk-1]	4	4	9	0.307692
12	cmk-1(oy21) Ex[ASKp::cmk-1]	4	3	7	0.3
8	cmk-1(oy21) Ex[AFDp::cmk-1]	1	10	21	0.322581	0.240317	0.05886
8	cmk-1(oy21) Ex[AFDp::cmk-1]	1	10	16	0.384615
9	cmk-1(oy21) Ex[AFDp::cmk-1]	1	9	30	0.230769
9	cmk-1(oy21) Ex[AFDp::cmk-1]	1	5	42	0.106383
10	cmk-1(oy21) Ex[AFDp::cmk-1]	1	9	29	0.236842
10	cmk-1(oy21) Ex[AFDp::cmk-1]	1	9	47	0.160714
1	cmk-1(oy21) Ex[ASJp::cmk-1]	1	10	12	0.454545	0.34959	0.0452473
1	cmk-1(oy21) Ex[ASJp::cmk-1]	1	3	16	0.157895
2	cmk-1(oy21) Ex[ASJp::cmk-1]	1	8	17	0.32
2	cmk-1(oy21) Ex[ASJp::cmk-1]	1	10	31	0.243902
3	cmk-1(oy21) Ex[ASJp::cmk-1]	1	9	14	0.391304
3	cmk-1(oy21) Ex[ASJp::cmk-1]	1	6	17	0.26087
4	cmk-1(oy21) Ex[ASJp::cmk-1]	1	8	15	0.347826
4	cmk-1(oy21) Ex[ASJp::cmk-1]	1	9	25	0.264706
5	cmk-1(oy21) Ex[ASJp::cmk-1]	1	11	14	0.44
9	cmk-1(oy21) Ex[ASJp::cmk-1]	1	13	12	0.52
9	cmk-1(oy21) Ex[ASJp::cmk-1]	1	16	20	0.444444
1	cmk-1(oy21) Ex[ASI/AWAp::cmk-1]	1	4	34	0.105263	0.105536	0.0302646
1	cmk-1(oy21) Ex[ASI/AWAp::cmk-1]	1	5	36	0.121951
2	cmk-1(oy21) Ex[ASI/AWAp::cmk-1]	1	3	44	0.0638298
2	cmk-1(oy21) Ex[ASI/AWAp::cmk-1]	1	1	41	0.0238095
3	cmk-1(oy21) Ex[ASI/AWAp::cmk-1]	2	3	34	0.0810811
3	cmk-1(oy21) Ex[ASI/AWAp::cmk-1]	2	3	24	0.111111
4	cmk-1(oy21) Ex[ASI/AWAp::cmk-1]	2	2	36	0.0526316
4	cmk-1(oy21) Ex[ASI/AWAp::cmk-1]	2	0	26	0
5	cmk-1(oy21) Ex[ASI/AWAp::cmk-1]	2	10	33	0.232558
5	cmk-1(oy21) Ex[ASI/AWAp::cmk-1]	2	9	26	0.257143
7	cmk-1(oy21) Ex[ASI/AWAp::cmk-1]	2	4	26	0.133333
7	cmk-1(oy21) Ex[ASI/AWAp::cmk-1]	2	2	32	0.0588235
7	cmk-1(oy21) Ex[ASI/AWAp::cmk-1]	2	6	40	0.130435
1	cmk-1(oy21) Ex[AWCp::cmk-1]	1	3	24	0.111111	0.014784	0.0149436
1	cmk-1(oy21) Ex[AWCp::cmk-1]	1	3	34	0.0810811
2	cmk-1(oy21) Ex[AWCp::cmk-1]	1	0	48	0
2	cmk-1(oy21) Ex[AWCp::cmk-1]	1	0	44	0
3	cmk-1(oy21) Ex[AWCp::cmk-1]	1	0	21	0
3	cmk-1(oy21) Ex[AWCp::cmk-1]	1	0	17	0
4	cmk-1(oy21) Ex[AWCp::cmk-1]	1	0	34	0
4	cmk-1(oy21) Ex[AWCp::cmk-1]	1	0	30	0
5	cmk-1(oy21) Ex[AWCp::cmk-1]	1	0	28	0
5	cmk-1(oy21) Ex[AWCp::cmk-1]	1	0	31	0
7	cmk-1(oy21) Ex[AWCp::cmk-1]	1	0	41	0
7	cmk-1(oy21) Ex[AWCp::cmk-1]	1	0	38	0
7	cmk-1(oy21) Ex[AWCp::cmk-1]	1	0	45	0
2	cmk-1(oy21) Ex[ASI/AWAp::cmk-1 + AWCp::cmk-1]	1	0	20	0	0.0388953	0.0231021
2	cmk-1(oy21) Ex[ASI/AWAp::cmk-1 + AWCp::cmk-1]	2	0	22	0
3	cmk-1(oy21) Ex[ASI/AWAp::cmk-1 + AWCp::cmk-1]	1	1	28	0.0344828
3	cmk-1(oy21) Ex[ASI/AWAp::cmk-1 + AWCp::cmk-1]	1	2	30	0.0625
3	cmk-1(oy21) Ex[ASI/AWAp::cmk-1 + AWCp::cmk-1]	2	4	30	0.117647
3	cmk-1(oy21) Ex[ASI/AWAp::cmk-1 + AWCp::cmk-1]	2	4	21	0.16
4	cmk-1(oy21) Ex[ASI/AWAp::cmk-1 + AWCp::cmk-1]	1	0	29	0
4	cmk-1(oy21) Ex[ASI/AWAp::cmk-1 + AWCp::cmk-1]	1	0	22	0
5	cmk-1(oy21) Ex[ASI/AWAp::cmk-1 + AWCp::cmk-1]	1	3	23	0.115385
5	cmk-1(oy21) Ex[ASI/AWAp::cmk-1 + AWCp::cmk-1]	1	0	24	0
7	cmk-1(oy21) Ex[ASI/AWAp::cmk-1 + AWCp::cmk-1]	1	0	25	0
7	cmk-1(oy21) Ex[ASI/AWAp::cmk-1 + AWCp::cmk-1]	1	1	63	0.015625
7	cmk-1(oy21) Ex[ASI/AWAp::cmk-1 + AWCp::cmk-1]	1	0	27	0
