# Supplementary material for: Feeding state-dependent regulation of developmental plasticity via CaMKI and neuroendocrine signaling
Source: eLife. 2015 Sep 3;4:e10110. doi: 10.7554/eLife.10110 (PMC4558564; doi:10.7554/eLife.10110)
Supplement: Figure 1—source data 2. — DOI: http://dx.doi.org/10.7554/eLife.10110.005 [file elife-10110-fig1-data2.xlsx]

## Sheet: S1-1A
S1-1A Trial	Genotype	Dauers	Non-Dauers	Proportion of Dauers	Mean	SE
1	N2	0	85	0	0	0
2	N2	0	91	0
3	N2	0	79	0
4	N2	0	70	0
5	N2	0	81	0
6	N2	0	78	0
7	N2	0	85	0
8	N2	0	82	0
9	N2	0	89	0
10	N2	0	81	0
11	N2	0	89	0
12	N2	0	117	0
13	N2	0	82	0
14	N2	0	77	0
15	N2	0	84	0
16	N2	0	76	0
17	N2	0	76	0
18	N2	0	74	0
19	N2	0	83	0
20	N2	0	80	0
21	N2	0	77	0
22	N2	0	74	0
23	N2	0	80	0
24	N2	0	75	0
25	N2	0	83	0
1	cmk-1(oy21)	5	75	0.0625	0.0144712	0.00446803
2	cmk-1(oy21)	9	93	0.0882353
3	cmk-1(oy21)	3	76	0.0379747
4	cmk-1(oy21)	1	83	0.0119048
5	cmk-1(oy21)	7	76	0.0843373
6	cmk-1(oy21)	9	66	0.12
7	cmk-1(oy21)	1	81	0.0121951
8	cmk-1(oy21)	2	70	0.0277778
9	cmk-1(oy21)	0	53	0
10	cmk-1(oy21)	0	79	0
11	cmk-1(oy21)	0	73	0
12	cmk-1(oy21)	0	78	0
13	cmk-1(oy21)	3	73	0.0394737
14	cmk-1(oy21)	0	56	0
15	cmk-1(oy21)	0	83	0
16	cmk-1(oy21)	0	88	0
17	cmk-1(oy21)	0	85	0
18	cmk-1(oy21)	0	82	0
19	cmk-1(oy21)	0	88	0
20	cmk-1(oy21)	1	92	0.0107527
21	cmk-1(oy21)	0	80	0
22	cmk-1(oy21)	0	84	0
23	cmk-1(oy21)	0	91	0
24	cmk-1(oy21)	0	97	0
25	cmk-1(oy21)	0	87	0
26	cmk-1(oy21)	0	89	0
27	cmk-1(oy21)	0	85	0
28	cmk-1(oy21)	1	80	0.0123457
29	cmk-1(oy21)	3	82	0.0352941
30	cmk-1(oy21)	0	86	0
31	cmk-1(oy21)	0	60	0
32	cmk-1(oy21)	0	73	0
33	cmk-1(oy21)	0	62	0
34	cmk-1(oy21)	2	79	0.0246914
35	cmk-1(oy21)	0	81	0
36	cmk-1(oy21)	0	82	0
37	cmk-1(oy21)	0	77	0
38	cmk-1(oy21)	0	74	0
39	cmk-1(oy21)	0	79	0
40	cmk-1(oy21)	1	87	0.0113636

## Sheet: S1-1B
S1-1B Trial	Food Amount (ug)	Live/Heat-Killed	Dauers	Non-Dauers	Proportion of Dauers	Mean	SE
1	160	Heat-Killed	49	15	0.765625	0.712936	0.0800842
1	160	Heat-Killed	41	24	0.630769
2	160	Heat-Killed	29	33	0.467742
2	160	Heat-Killed	59	14	0.808219
3	160	Heat-Killed	59	17	0.776316
3	160	Heat-Killed	63	13	0.828947
1	320	Heat-Killed	13	36	0.265306	0.335475	0.0745781
2	320	Heat-Killed	22	44	0.333333
2	320	Heat-Killed	12	52	0.1875
3	320	Heat-Killed	47	41	0.534091
3	320	Heat-Killed	25	45	0.357143
1	640	Heat-Killed	9	51	0.15	0.120162	0.0318976
1	640	Heat-Killed	5	54	0.0847458
2	640	Heat-Killed	2	52	0.037037
2	640	Heat-Killed	10	49	0.169492
3	640	Heat-Killed	15	69	0.178571
3	640	Heat-Killed	9	80	0.101124
1	80	Live	0	82	0	0	0
2	80	Live	0	83	0
2	80	Live	0	71	0

## Sheet: S1-1C
S1-1C Trial	Genotype	Dauers	Non-Dauers	Proportion of Dauers	Mean	SE
1	N2	0	78	0	0	0
2	N2	0	72	0
3	N2	0	86	0
1	cmk-1(oy20)	28	35	0.444444	0.346852	0.0722384
1	cmk-1(oy20)	16	54	0.228571
2	cmk-1(oy20)	14	47	0.229508
2	cmk-1(oy20)	39	33	0.541667
2	cmk-1(oy20)	34	44	0.435897
3	cmk-1(oy20)	21	58	0.265823
3	cmk-1(oy20)	22	56	0.282051
1	cmk-1(oy21)	25	49	0.337838	0.313711	0.0416308
1	cmk-1(oy21)	26	43	0.376812
2	cmk-1(oy21)	16	59	0.213333
2	cmk-1(oy21)	18	59	0.233766
3	cmk-1(oy21)	25	48	0.342466
3	cmk-1(oy21)	31	51	0.378049

## Sheet: S1-1D
S1-1D Trial	Genotype	Dauers	Non-Dauers	Proportion of Dauers	Mean	SE
1	N2	0	75	0	0	0
2	N2	0	77	0
3	N2	0	84	0
1	cmk-1(oy20)	28	42	0.4	0.242754	0.0556546
1	cmk-1(oy20)	25	54	0.316456
2	cmk-1(oy20)	11	64	0.146667
2	cmk-1(oy20)	20	61	0.246914
2	cmk-1(oy20)	22	58	0.275
3	cmk-1(oy20)	11	68	0.139241
3	cmk-1(oy20)	14	66	0.175
1	cmk-1(oy21)	20	61	0.246914	0.298399	0.0454266
1	cmk-1(oy21)	17	60	0.220779
2	cmk-1(oy21)	34	44	0.435897
2	cmk-1(oy21)	26	53	0.329114
3	cmk-1(oy21)	22	66	0.25
3	cmk-1(oy21)	20	45	0.307692

## Sheet: S1-1F
S1-1F Trial	Genotype	Dauers	Non-Dauers	Proportion of Dauers	Mean	SE
1	N2	0	52	0	0	0
1	N2	0	86	0
2	N2	0	82	0
3	N2	0	80	0
1	cmk-1(oy21)	0	81	0	0.00409754	0.00367001
1	cmk-1(oy21)	0	85	0
2	cmk-1(oy21)	1	84	0.0117647
2	cmk-1(oy21)	0	79	0
3	cmk-1(oy21)	1	77	0.0128205
3	cmk-1(oy21)	0	78	0
