# Supplementary material for: Feeding state-dependent regulation of developmental plasticity via CaMKI and neuroendocrine signaling
Source: eLife. 2015 Sep 3;4:e10110. doi: 10.7554/eLife.10110 (PMC4558564; doi:10.7554/eLife.10110)
Supplement: Figure 2—source data 1. — DOI: http://dx.doi.org/10.7554/eLife.10110.009 [file elife-10110-fig2-data1.xlsx]

## Sheet: 2A
2A Trial	Genotype	Dauers	Non-Dauers	Proportion of Dauers	Mean	SE
1	N2	0	78	0	0	0
1	N2	0	80	0
1	N2	0	81	0
2	N2	0	79	0
3	N2	0	76	0
3	N2	0	73	0
3	N2	0	81	0
4	N2	0	79	0
5	N2	0	76	0
6	N2	0	72	0
7	N2	0	92	0
8	N2	0	81	0
1	cmk-1(oy21)	23	61	0.27381	0.294171	0.0199583
1	cmk-1(oy21)	25	48	0.342466
1	cmk-1(oy21)	16	65	0.197531
2	cmk-1(oy21)	35	53	0.397727
2	cmk-1(oy21)	22	60	0.268293
3	cmk-1(oy21)	23	54	0.298701
3	cmk-1(oy21)	18	44	0.290323
3	cmk-1(oy21)	14	45	0.237288
4	cmk-1(oy21)	14	46	0.233333
4	cmk-1(oy21)	18	53	0.253521
5	cmk-1(oy21)	13	48	0.213115
6	cmk-1(oy21)	21	35	0.375
7	cmk-1(oy21)	28	53	0.345679
7	cmk-1(oy21)	26	58	0.309524
8	cmk-1(oy21)	30	46	0.394737
8	cmk-1(oy21)	22	55	0.285714
9	cmk-1(oy21)	27	56	0.325301
9	cmk-1(oy21)	21	62	0.253012
7	daf-3(mgDf90)	0	71	0	0	0
8	daf-3(mgDf90)	0	72	0
8	daf-3(mgDf90)	0	81	0
9	daf-3(mgDf90)	0	77	0
9	daf-3(mgDf90)	0	78	0
4	cmk-1(oy21); daf-3(mgDf90)	3	35	0.0789474	0.138366	0.0257414
4	cmk-1(oy21); daf-3(mgDf90)	7	46	0.132075
5	cmk-1(oy21); daf-3(mgDf90)	8	57	0.123077
6	cmk-1(oy21); daf-3(mgDf90)	4	22	0.181818
7	cmk-1(oy21); daf-3(mgDf90)	11	40	0.215686
7	cmk-1(oy21); daf-3(mgDf90)	7	64	0.0985915
2	daf-5(e1385)	0	85	0	0	0
7	daf-5(e1385)	0	88	0
8	daf-5(e1385)	0	77	0
8	daf-5(e1385)	0	78	0
9	daf-5(e1385)	0	92	0
9	daf-5(e1385)	0	79	0
5	daf-5(e1385); cmk-1(oy21)	7	72	0.0886076	0.136162	0.0391692
5	daf-5(e1385); cmk-1(oy21)	8	62	0.114286
6	daf-5(e1385); cmk-1(oy21)	13	48	0.213115
6	daf-5(e1385); cmk-1(oy21)	16	59	0.213333
7	daf-5(e1385); cmk-1(oy21)	10	60	0.142857
7	daf-5(e1385); cmk-1(oy21)	3	64	0.0447761
7	daf-16(mgDf90)	0	79	0	0	0
8	daf-16(mgDf90)	0	82	0
8	daf-16(mgDf90)	0	88	0
9	daf-16(mgDf90)	0	84	0
9	daf-16(mgDf90)	0	82	0
5	daf-16(mgDf90); cmk-1(oy21)	0	67	0	0	0
6	daf-16(mgDf90); cmk-1(oy21)	0	82	0
6	daf-16(mgDf90); cmk-1(oy21)	0	72	0
7	daf-16(mgDf90); cmk-1(oy21)	0	84	0
7	daf-16(mgDf90); cmk-1(oy21)	0	90	0

## Sheet: 2D
2D Trial	Genotype	Line	Dauers	Non-Dauers	Proportion of Dauers	Mean	SE
1	N2	(n/a)	0	78	0	0	0
3	N2	(n/a)	0	71	0
4	N2	(n/a)	0	93	0
1	cmk-1(oy21)	(n/a)	16	64	0.2	0.551837	0.0806222
1	cmk-1(oy21)	(n/a)	41	30	0.577465
1	cmk-1(oy21)	(n/a)	28	51	0.35443
2	cmk-1(oy21)	(n/a)	48	34	0.585366
2	cmk-1(oy21)	(n/a)	49	32	0.604938
2	cmk-1(oy21)	(n/a)	50	32	0.609756
3	cmk-1(oy21)	(n/a)	44	24	0.647059
3	cmk-1(oy21)	(n/a)	47	16	0.746032
4	cmk-1(oy21)	(n/a)	44	41	0.517647
4	cmk-1(oy21)	(n/a)	50	24	0.675676
2	cmk-1(oy21) Ex[ASIp::daf-7]	3	8	31	0.205128	0.175122	0.0568648
2	cmk-1(oy21) Ex[ASIp::daf-7]	3	12	42	0.222222
2	cmk-1(oy21) Ex[ASIp::daf-7]	1	3	33	0.0833333
2	cmk-1(oy21) Ex[ASIp::daf-7]	1	4	38	0.0952381
2	cmk-1(oy21) Ex[ASIp::daf-7]	2	5	34	0.128205
2	cmk-1(oy21) Ex[ASIp::daf-7]	2	1	51	0.0192308
3	cmk-1(oy21) Ex[ASIp::daf-7]	1	7	35	0.166667
3	cmk-1(oy21) Ex[ASIp::daf-7]	1	12	44	0.214286
3	cmk-1(oy21) Ex[ASIp::daf-7]	2	18	29	0.382979
3	cmk-1(oy21) Ex[ASIp::daf-7]	2	6	45	0.117647
4	cmk-1(oy21) Ex[ASIp::daf-7]	1	10	24	0.294118
4	cmk-1(oy21) Ex[ASIp::daf-7]	2	10	48	0.172414
