# Supplementary material for: Feeding state-dependent regulation of developmental plasticity via CaMKI and neuroendocrine signaling
Source: eLife. 2015 Sep 3;4:e10110. doi: 10.7554/eLife.10110 (PMC4558564; doi:10.7554/eLife.10110)
Supplement: Figure 3—source data 1. — DOI: http://dx.doi.org/10.7554/eLife.10110.011 [file elife-10110-fig3-data1.xlsx]

## Sheet: 3C
3C Trial	Genotype	Line	Dauers	Non-Dauers	Proportion of Dauers	Mean	SE
1	N2	(n/a)	0	88	0	0	0
2	N2	(n/a)	0	82	0
3	N2	(n/a)	0	81	0
3	N2	(n/a)	0	90	0
4	N2	(n/a)	0	84	0
6	N2	(n/a)	0	74	0
1	cmk-1(oy21)	(n/a)	31	43	0.418919	0.339424	0.0585273
1	cmk-1(oy21)	(n/a)	25	50	0.333333
2	cmk-1(oy21)	(n/a)	22	54	0.289474
2	cmk-1(oy21)	(n/a)	10	53	0.15873
3	cmk-1(oy21)	(n/a)	24	47	0.338028
3	cmk-1(oy21)	(n/a)	17	57	0.22973
4	cmk-1(oy21)	(n/a)	23	49	0.319444
4	cmk-1(oy21)	(n/a)	18	51	0.26087
6	cmk-1(oy21)	(n/a)	13	54	0.19403
6	cmk-1(oy21)	(n/a)	29	57	0.337209
7	cmk-1(oy21)	(n/a)	44	41	0.517647
7	cmk-1(oy21)	(n/a)	50	24	0.675676
1	cmk-1(oy21) Ex[ASIp::daf-28gDNA]	1	8	18	0.307692	0.218788	0.100139
1	cmk-1(oy21) Ex[ASIp::daf-28gDNA]	1	13	21	0.382353
1	cmk-1(oy21) Ex[ASIp::daf-28gDNA]	2	4	19	0.173913
1	cmk-1(oy21) Ex[ASIp::daf-28gDNA]	2	2	31	0.0606061
2	cmk-1(oy21) Ex[ASIp::daf-28gDNA]	2	3	33	0.0833333
2	cmk-1(oy21) Ex[ASIp::daf-28gDNA]	2	3	35	0.0789474
6	cmk-1(oy21) Ex[ASIp::daf-28gDNA]	1	14	12	0.538462
6	cmk-1(oy21) Ex[ASIp::daf-28gDNA]	2	3	21	0.125
1	cmk-1(oy21) Ex[ASJp::daf-28gDNA]	1	1	34	0.0285714	0.018631	0.0169327
1	cmk-1(oy21) Ex[ASJp::daf-28gDNA]	1	0	26	0
1	cmk-1(oy21) Ex[ASJp::daf-28gDNA]	2	0	27	0
1	cmk-1(oy21) Ex[ASJp::daf-28gDNA]	2	4	38	0.0952381
2	cmk-1(oy21) Ex[ASJp::daf-28gDNA]	1	0	35	0
2	cmk-1(oy21) Ex[ASJp::daf-28gDNA]	1	0	34	0
5	cmk-1(oy21) Ex[ASJp::daf-28gDNA]	1	0	31	0
5	cmk-1(oy21) Ex[ASJp::daf-28gDNA]	2	0	29	0
6	cmk-1(oy21) Ex[ASJp::daf-28gDNA]	1	0	27	0
6	cmk-1(oy21) Ex[ASJp::daf-28gDNA]	2	2	30	0.0625

## Sheet: 3D
3D Trial	Genotype	Dauers	Non-Dauers	Proportion of Dauers	Mean	SE
1	N2	0	117	0	0	0
2	N2	0	80	0
3	N2	0	80	0
3	N2	0	70	0
4	N2	0	85	0
1	cmk-1(oy21)	0	84	0	0	0
1	cmk-1(oy21)	0	91	0
2	cmk-1(oy21)	0	89	0
3	cmk-1(oy21)	0	84	0
3	cmk-1(oy21)	0	86	0
4	cmk-1(oy21)	0	88	0
1	daf-28(tm2308)	14	69	0.168675	0.0886068	0.0347165
1	daf-28(tm2308)	23	65	0.261364
2	daf-28(tm2308)	4	72	0.0526316
2	daf-28(tm2308)	3	73	0.0394737
3	daf-28(tm2308)	1	70	0.0140845
3	daf-28(tm2308)	4	77	0.0493827
3	daf-28(tm2308)	2	76	0.025641
4	daf-28(tm2308)	4	70	0.0540541
4	daf-28(tm2308)	3	71	0.0405405
5	daf-28(tm2308)	8	67	0.106667
5	daf-28(tm2308)	12	62	0.162162
1	cmk-1(oy21); daf-28(tm2308)	70	24	0.744681	0.518332	0.0720958
1	cmk-1(oy21); daf-28(tm2308)	70	18	0.795455
2	cmk-1(oy21); daf-28(tm2308)	59	26	0.694118
2	cmk-1(oy21); daf-28(tm2308)	43	39	0.52439
3	cmk-1(oy21); daf-28(tm2308)	34	46	0.425
3	cmk-1(oy21); daf-28(tm2308)	39	39	0.5
3	cmk-1(oy21); daf-28(tm2308)	33	44	0.428571
4	cmk-1(oy21); daf-28(tm2308)	26	54	0.325
4	cmk-1(oy21); daf-28(tm2308)	24	53	0.311688
5	cmk-1(oy21); daf-28(tm2308)	41	47	0.465909
5	cmk-1(oy21); daf-28(tm2308)	37	39	0.486842
