# Supplementary material for: Feeding state-dependent regulation of developmental plasticity via CaMKI and neuroendocrine signaling
Source: eLife. 2015 Sep 3;4:e10110. doi: 10.7554/eLife.10110 (PMC4558564; doi:10.7554/eLife.10110)
Supplement: Figure 4—source data 1. — DOI: http://dx.doi.org/10.7554/eLife.10110.014 [file elife-10110-fig4-data1.xlsx]

## Sheet: 4C
4C Trial	Genotype	Line	Dauers	Non-Dauers	Proportion of Dauers	Mean	SE
1	N2	(n/a)	0	79	0	0	0
1	N2	(n/a)	0	72	0
2	N2	(n/a)	0	79	0
4	N2	(n/a)	0	82	0
5	N2	(n/a)	0	76	0
6	N2	(n/a)	0	84	0
7	N2	(n/a)	0	74	0
8	N2	(n/a)	0	86	0
1	cmk-1(oy21)	(n/a)	23	67	0.255556	0.274239	0.0229783
1	cmk-1(oy21)	(n/a)	14	54	0.205882
2	cmk-1(oy21)	(n/a)	35	53	0.397727
2	cmk-1(oy21)	(n/a)	22	60	0.268293
4	cmk-1(oy21)	(n/a)	15	52	0.223881
4	cmk-1(oy21)	(n/a)	23	56	0.291139
5	cmk-1(oy21)	(n/a)	16	54	0.228571
6	cmk-1(oy21)	(n/a)	25	45	0.357143
6	cmk-1(oy21)	(n/a)	20	49	0.289855
7	cmk-1(oy21)	(n/a)	13	54	0.19403
7	cmk-1(oy21)	(n/a)	29	57	0.337209
8	cmk-1(oy21)	(n/a)	18	46	0.28125
8	cmk-1(oy21)	(n/a)	19	62	0.234568
1	cmk-1(oy21) Ex[AWCp::cmk-1+NLS::GFP]	1	5	41	0.108696	0.044035	0.0258416
1	cmk-1(oy21) Ex[AWCp::cmk-1+NLS::GFP]	1	2	31	0.0606061
1	cmk-1(oy21) Ex[AWCp::cmk-1+NLS::GFP]	2	2	32	0.0588235
1	cmk-1(oy21) Ex[AWCp::cmk-1+NLS::GFP]	2	1	27	0.0357143
2	cmk-1(oy21) Ex[AWCp::cmk-1+NLS::GFP]	1	0	29	0
2	cmk-1(oy21) Ex[AWCp::cmk-1+NLS::GFP]	2	4	34	0.105263
3	cmk-1(oy21) Ex[AWCp::cmk-1+NLS::GFP]	1	2	35	0.0540541
3	cmk-1(oy21) Ex[AWCp::cmk-1+NLS::GFP]	1	0	24	0
3	cmk-1(oy21) Ex[AWCp::cmk-1+NLS::GFP]	1	0	28	0
3	cmk-1(oy21) Ex[AWCp::cmk-1+NLS::GFP]	2	0	25	0
3	cmk-1(oy21) Ex[AWCp::cmk-1+NLS::GFP]	2	0	27	0
3	cmk-1(oy21) Ex[AWCp::cmk-1+NLS::GFP]	2	4	34	0.105263
4	cmk-1(oy21) Ex[AWCp::cmk-1+NES::GFP]	1	0	35	0	0.140898	0.0309246
4	cmk-1(oy21) Ex[AWCp::cmk-1+NES::GFP]	2	4	15	0.210526
5	cmk-1(oy21) Ex[AWCp::cmk-1+NES::GFP]	1	8	41	0.163265
5	cmk-1(oy21) Ex[AWCp::cmk-1+NES::GFP]	1	7	38	0.155556
5	cmk-1(oy21) Ex[AWCp::cmk-1+NES::GFP]	2	6	29	0.171429
6	cmk-1(oy21) Ex[AWCp::cmk-1+NES::GFP]	1	3	31	0.0882353
6	cmk-1(oy21) Ex[AWCp::cmk-1+NES::GFP]	2	4	31	0.114286
6	cmk-1(oy21) Ex[AWCp::cmk-1+NES::GFP]	2	1	24	0.04
7	cmk-1(oy21) Ex[AWCp::cmk-1+NES::GFP]	1	7	30	0.189189
7	cmk-1(oy21) Ex[AWCp::cmk-1+NES::GFP]	1	6	29	0.171429
7	cmk-1(oy21) Ex[AWCp::cmk-1+NES::GFP]	2	6	23	0.206897
7	cmk-1(oy21) Ex[AWCp::cmk-1+NES::GFP]	2	8	27	0.228571
8	cmk-1(oy21) Ex[AWCp::cmk-1+NES::GFP]	1	1	16	0.0588235
8	cmk-1(oy21) Ex[AWCp::cmk-1+NES::GFP]	1	6	20	0.230769
8	cmk-1(oy21) Ex[AWCp::cmk-1+NES::GFP]	2	4	32	0.111111
8	cmk-1(oy21) Ex[AWCp::cmk-1+NES::GFP]	2	4	31	0.114286
