# Supplementary material for: Feeding state-dependent regulation of developmental plasticity via CaMKI and neuroendocrine signaling
Source: eLife. 2015 Sep 3;4:e10110. doi: 10.7554/eLife.10110 (PMC4558564; doi:10.7554/eLife.10110)
Supplement: Figure 5—source data 1. — DOI: http://dx.doi.org/10.7554/eLife.10110.017 [file elife-10110-fig5-data1.xlsx]

## Sheet: 5C
5C heat-killed Trial	Genotype	Dauers	Non-Dauers	Proportion of Dauers	Mean	SE
1	N2	15	69	0.178571	0.279214	0.0403421
1	N2	23	69	0.25
2	N2	34	62	0.354167
3	N2	28	56	0.333333
3	N2	21	54	0.28
1	ins-26(tm1983); ins-35(ok3297)	68	36	0.653846	0.58532	0.0611137
1	ins-26(tm1983); ins-35(ok3297)	40	45	0.470588
2	ins-26(tm1983); ins-35(ok3297)	59	26	0.694118
3	ins-26(tm1983); ins-35(ok3297)	46	42	0.522727
1	ins-32(tm6109)	2	77	0.0253165	0.0450196	0.0160305
1	ins-32(tm6109)	2	82	0.0238095
2	ins-32(tm6109)	4	80	0.047619
3	ins-32(tm6109)	8	88	0.0833333
5C live Trial	Genotype	Dauers	Non-Dauers	Proportion of Dauers	Mean	SE
1	N2	18	63	0.222222	0.332908	0.0747071
1	N2	28	59	0.321839
2	N2	54	32	0.627907
2	N2	52	29	0.641975
3	N2	21	69	0.233333
3	N2	16	67	0.192771
4	N2	29	56	0.341176
4	N2	17	70	0.195402
5	N2	18	67	0.211765
5	N2	19	62	0.234568
5	N2	36	46	0.439024
1	ins-26(tm1983); ins-35(ok3297)	49	29	0.628205	0.613512	0.0890663
2	ins-26(tm1983); ins-35(ok3297)	80	8	0.909091
2	ins-26(tm1983); ins-35(ok3297)	75	4	0.949367
3	ins-26(tm1983); ins-35(ok3297)	25	43	0.367647
3	ins-26(tm1983); ins-35(ok3297)	30	40	0.428571
4	ins-26(tm1983); ins-35(ok3297)	45	44	0.505618
4	ins-26(tm1983); ins-35(ok3297)	49	37	0.569767
5	ins-26(tm1983); ins-35(ok3297)	44	40	0.52381
5	ins-26(tm1983); ins-35(ok3297)	55	31	0.639535
2	AWC-ablated (oyIs85)	14	66	0.175	0.142045	0.044704
2	AWC-ablated (oyIs85)	25	60	0.294118
3	AWC-ablated (oyIs85)	14	71	0.164706
3	AWC-ablated (oyIs85)	14	64	0.179487
4	AWC-ablated (oyIs85)	1	86	0.0114943
4	AWC-ablated (oyIs85)	3	90	0.0322581
5	AWC-ablated (oyIs85)	10	81	0.10989
5	AWC-ablated (oyIs85)	16	58	0.216216
5	AWC-ablated (oyIs85)	8	76	0.0952381
1	ins-32(tm6109)	0	78	0	0.0520745	0.0413789
2	ins-32(tm6109)	23	65	0.261364
2	ins-32(tm6109)	13	74	0.149425
3	ins-32(tm6109)	0	78	0
3	ins-32(tm6109)	0	82	0
4	ins-32(tm6109)	0	79	0
4	ins-32(tm6109)	1	83	0.0119048
5	ins-32(tm6109)	4	83	0.045977
5	ins-32(tm6109)	0	83	0

## Sheet: 5D
5D Trial	Genotype	Line	Dauers	Non-Dauers	Proportion of Dauers	Mean	SE
1	N2	(n/a)	1	90	0.010989	0.00660511	0.00239124
3	N2	(n/a)	1	90	0.010989
3	N2	(n/a)	1	72	0.0136986
4	N2	(n/a)	1	89	0.0111111
4	N2	(n/a)	1	78	0.0126582
5	N2	(n/a)	0	80	0
6	N2	(n/a)	0	88	0
7	N2	(n/a)	0	89	0
8	N2	(n/a)	0	79	0
1	cmk-1(oy21)	(n/a)	33	41	0.445946	0.363875	0.0500725
1	cmk-1(oy21)	(n/a)	31	31	0.5
2	cmk-1(oy21)	(n/a)	23	32	0.418182
2	cmk-1(oy21)	(n/a)	34	39	0.465753
4	cmk-1(oy21)	(n/a)	19	40	0.322034
5	cmk-1(oy21)	(n/a)	24	38	0.387097
5	cmk-1(oy21)	(n/a)	40	26	0.606061
6	cmk-1(oy21)	(n/a)	14	77	0.153846
6	cmk-1(oy21)	(n/a)	10	74	0.119048
7	cmk-1(oy21)	(n/a)	26	58	0.309524
7	cmk-1(oy21)	(n/a)	30	68	0.306122
8	cmk-1(oy21)	(n/a)	32	57	0.359551
8	cmk-1(oy21)	(n/a)	29	57	0.337209
1	ins-26(tm1983)	(n/a)	2	81	0.0240964	0.0103918	0.00504318
1	ins-26(tm1983)	(n/a)	1	88	0.011236
2	ins-26(tm1983)	(n/a)	0	82	0
2	ins-26(tm1983)	(n/a)	1	82	0.0120482
3	ins-26(tm1983)	(n/a)	1	87	0.0113636
3	ins-26(tm1983)	(n/a)	0	82	0
4	ins-26(tm1983)	(n/a)	2	80	0.0243902
4	ins-26(tm1983)	(n/a)	0	84	0
1	ins-26(tm1983); cmk-1(oy21)	(n/a)	15	67	0.182927	0.293588	0.0589206
1	ins-26(tm1983); cmk-1(oy21)	(n/a)	5	80	0.0588235
2	ins-26(tm1983); cmk-1(oy21)	(n/a)	25	51	0.328947
2	ins-26(tm1983); cmk-1(oy21)	(n/a)	10	71	0.123457
3	ins-26(tm1983); cmk-1(oy21)	(n/a)	32	55	0.367816
3	ins-26(tm1983); cmk-1(oy21)	(n/a)	22	61	0.26506
4	ins-26(tm1983); cmk-1(oy21)	(n/a)	14	47	0.229508
4	ins-26(tm1983); cmk-1(oy21)	(n/a)	17	45	0.274194
5	ins-26(tm1983); cmk-1(oy21)	(n/a)	22	50	0.305556
5	ins-26(tm1983); cmk-1(oy21)	(n/a)	22	46	0.323529
7	ins-26(tm1983); cmk-1(oy21)	(n/a)	38	42	0.475
7	ins-26(tm1983); cmk-1(oy21)	(n/a)	50	35	0.588235
1	ins-35(ok3297)	(n/a)	0	101	0	0.00848181	0.00750194
1	ins-35(ok3297)	(n/a)	1	109	0.00909091
2	ins-35(ok3297)	(n/a)	0	82	0
2	ins-35(ok3297)	(n/a)	4	68	0.0555556
3	ins-35(ok3297)	(n/a)	1	86	0.0114943
3	ins-35(ok3297)	(n/a)	0	79	0
3	ins-35(ok3297)	(n/a)	0	78	0
3	ins-35(ok3297)	(n/a)	0	82	0
4	ins-35(ok3297)	(n/a)	0	83	0
4	ins-35(ok3297)	(n/a)	0	79	0
5	ins-35(ok3297)	(n/a)	2	76	0.025641
5	ins-35(ok3297)	(n/a)	0	76	0
1	cmk-1(oy21); ins-35(ok3297)	(n/a)	36	49	0.423529	0.518938	0.0573972
1	cmk-1(oy21); ins-35(ok3297)	(n/a)	13	35	0.270833
2	cmk-1(oy21); ins-35(ok3297)	(n/a)	44	31	0.586667
2	cmk-1(oy21); ins-35(ok3297)	(n/a)	29	44	0.39726
3	cmk-1(oy21); ins-35(ok3297)	(n/a)	49	27	0.644737
3	cmk-1(oy21); ins-35(ok3297)	(n/a)	58	18	0.763158
4	cmk-1(oy21); ins-35(ok3297)	(n/a)	50	22	0.694444
4	cmk-1(oy21); ins-35(ok3297)	(n/a)	47	34	0.580247
5	cmk-1(oy21); ins-35(ok3297)	(n/a)	28	35	0.444444
5	cmk-1(oy21); ins-35(ok3297)	(n/a)	29	41	0.414286
6	cmk-1(oy21); ins-35(ok3297)	(n/a)	29	27	0.517857
6	cmk-1(oy21); ins-35(ok3297)	(n/a)	24	25	0.489796
1	ins-32(tm6109)	(n/a)	1	68	0.0144928	0.00985481	0.00700992
1	ins-32(tm6109)	(n/a)	2	47	0.0408163
2	ins-32(tm6109)	(n/a)	0	74	0
2	ins-32(tm6109)	(n/a)	0	77	0
3	ins-32(tm6109)	(n/a)	0	77	0
3	ins-32(tm6109)	(n/a)	0	85	0
4	ins-32(tm6109)	(n/a)	1	84	0.0117647
4	ins-32(tm6109)	(n/a)	1	84	0.0117647
1	ins-32(tm6109); cmk-1(oy21)	(n/a)	9	83	0.0978261	0.181162	0.0420429
1	ins-32(tm6109); cmk-1(oy21)	(n/a)	2	72	0.027027
2	ins-32(tm6109); cmk-1(oy21)	(n/a)	13	59	0.180556
2	ins-32(tm6109); cmk-1(oy21)	(n/a)	8	79	0.091954
3	ins-32(tm6109); cmk-1(oy21)	(n/a)	20	55	0.266667
3	ins-32(tm6109); cmk-1(oy21)	(n/a)	15	72	0.172414
4	ins-32(tm6109); cmk-1(oy21)	(n/a)	11	60	0.15493
4	ins-32(tm6109); cmk-1(oy21)	(n/a)	12	69	0.148148
5	ins-32(tm6109); cmk-1(oy21)	(n/a)	10	60	0.142857
5	ins-32(tm6109); cmk-1(oy21)	(n/a)	14	65	0.177215
6	ins-32(tm6109); cmk-1(oy21)	(n/a)	29	66	0.305263
6	ins-32(tm6109); cmk-1(oy21)	(n/a)	36	52	0.409091
6	cmk-1(oy21) Ex[ASEp::ins-26+ins-35]	1	10	30	0.25	0.283975	0.0375961
6	cmk-1(oy21) Ex[ASEp::ins-26+ins-35]	2	18	35	0.339623
6	cmk-1(oy21) Ex[ASEp::ins-26+ins-35]	3	12	33	0.266667
6	cmk-1(oy21) Ex[ASEp::ins-26+ins-35]	4	10	43	0.188679
7	cmk-1(oy21) Ex[ASEp::ins-26+ins-35]	1	11	18	0.37931
7	cmk-1(oy21) Ex[ASEp::ins-26+ins-35]	1	15	25	0.375
7	cmk-1(oy21) Ex[ASEp::ins-26+ins-35]	2	10	24	0.294118
7	cmk-1(oy21) Ex[ASEp::ins-26+ins-35]	2	11	29	0.275
8	cmk-1(oy21) Ex[ASEp::ins-26+ins-35]	1	17	37	0.314815
8	cmk-1(oy21) Ex[ASEp::ins-26+ins-35]	1	12	26	0.315789
8	cmk-1(oy21) Ex[ASEp::ins-26+ins-35]	2	11	38	0.22449
8	cmk-1(oy21) Ex[ASEp::ins-26+ins-35]	2	7	31	0.184211
6	cmk-1(oy21) Ex[ASJp::ins-26+ins-35]	1	8	31	0.205128	0.301082	0.0428665
6	cmk-1(oy21) Ex[ASJp::ins-26+ins-35]	2	11	43	0.203704
6	cmk-1(oy21) Ex[ASJp::ins-26+ins-35]	3	10	23	0.30303
6	cmk-1(oy21) Ex[ASJp::ins-26+ins-35]	4	7	34	0.170732
7	cmk-1(oy21) Ex[ASJp::ins-26+ins-35]	1	11	28	0.282051
7	cmk-1(oy21) Ex[ASJp::ins-26+ins-35]	1	18	33	0.352941
7	cmk-1(oy21) Ex[ASJp::ins-26+ins-35]	2	15	25	0.375
7	cmk-1(oy21) Ex[ASJp::ins-26+ins-35]	2	12	27	0.307692
8	cmk-1(oy21) Ex[ASJp::ins-26+ins-35]	1	15	30	0.333333
8	cmk-1(oy21) Ex[ASJp::ins-26+ins-35]	1	11	25	0.305556
8	cmk-1(oy21) Ex[ASJp::ins-26+ins-35]	2	19	28	0.404255
8	cmk-1(oy21) Ex[ASJp::ins-26+ins-35]	2	17	29	0.369565
6	cmk-1(oy21) Ex[AWCp::ins-26+ins-35]	1	4	27	0.129032	0.0980328	0.0246313
6	cmk-1(oy21) Ex[AWCp::ins-26+ins-35]	2	5	39	0.113636
6	cmk-1(oy21) Ex[AWCp::ins-26+ins-35]	3	2	36	0.0526316
6	cmk-1(oy21) Ex[AWCp::ins-26+ins-35]	4	2	27	0.0689655
7	cmk-1(oy21) Ex[AWCp::ins-26+ins-35]	1	5	51	0.0892857
7	cmk-1(oy21) Ex[AWCp::ins-26+ins-35]	1	9	55	0.140625
7	cmk-1(oy21) Ex[AWCp::ins-26+ins-35]	2	9	37	0.195652
7	cmk-1(oy21) Ex[AWCp::ins-26+ins-35]	2	3	38	0.0731707
8	cmk-1(oy21) Ex[AWCp::ins-26+ins-35]	1	2	44	0.0434783
8	cmk-1(oy21) Ex[AWCp::ins-26+ins-35]	1	4	49	0.0754717
8	cmk-1(oy21) Ex[AWCp::ins-26+ins-35]	2	5	40	0.111111
8	cmk-1(oy21) Ex[AWCp::ins-26+ins-35]	2	4	44	0.0833333

## Sheet: 5F
5F Trial	Food Amount (ug)	Live/Heat-Killed	Dauers	Non-Dauers	Proportion of Dauers	Mean	SE
1	160	Heat-Killed	85	1	0.988372	0.980048	0.0137006
1	160	Heat-Killed	87	5	0.945652
2	160	Heat-Killed	75	0	1
2	160	Heat-Killed	53	3	0.946429
2	160	Heat-Killed	87	0	1
3	160	Heat-Killed	86	1	0.988506
3	160	Heat-Killed	115	1	0.991379
1	320	Heat-Killed	75	5	0.9375	0.830507	0.0645692
1	320	Heat-Killed	85	3	0.965909
2	320	Heat-Killed	78	13	0.857143
2	320	Heat-Killed	74	13	0.850575
2	320	Heat-Killed	62	13	0.826667
3	320	Heat-Killed	53	29	0.646341
3	320	Heat-Killed	62	23	0.729412
1	640	Heat-Killed	73	10	0.879518	0.627836	0.0850303
1	640	Heat-Killed	61	30	0.67033
2	640	Heat-Killed	50	34	0.595238
2	640	Heat-Killed	48	30	0.615385
2	640	Heat-Killed	55	26	0.679012
3	640	Heat-Killed	59	45	0.567308
3	640	Heat-Killed	26	41	0.38806
1	80	Live	0	86	0	0	0
1	80	Live	0	78	0
2	80	Live	0	83	0

## Sheet: 5G
5G Trial	Genotype	Dauers	Non-Dauers	Proportion of Dauers	Mean	SE
1	N2	0	78	0	0	0
1	N2	0	80	0
1	N2	0	81	0
2	N2	0	76	0
2	N2	0	73	0
2	N2	0	81	0
3	N2	0	78	0
3	N2	0	81	0
4	N2	0	74	0
4	N2	0	84	0
1	cmk-1(oy21)	23	61	0.27381	0.278819	0.024051
1	cmk-1(oy21)	25	48	0.342466
1	cmk-1(oy21)	16	65	0.197531
2	cmk-1(oy21)	23	54	0.298701
2	cmk-1(oy21)	18	44	0.290323
2	cmk-1(oy21)	14	45	0.237288
3	cmk-1(oy21)	24	47	0.338028
3	cmk-1(oy21)	17	57	0.22973
4	cmk-1(oy21)	23	49	0.319444
4	cmk-1(oy21)	18	51	0.26087
1	AWC-ablated(oyIs85)	0	84	0	0.00378466	0.00307768
1	AWC-ablated(oyIs85)	1	88	0.011236
1	AWC-ablated(oyIs85)	0	83	0
2	AWC-ablated(oyIs85)	1	67	0.0147059
2	AWC-ablated(oyIs85)	0	75	0
2	AWC-ablated(oyIs85)	1	83	0.0119048
3	AWC-ablated(oyIs85)	0	75	0
3	AWC-ablated(oyIs85)	0	77	0
4	AWC-ablated(oyIs85)	0	86	0
4	AWC-ablated(oyIs85)	0	78	0
1	cmk-1(oy21); AWC-ablated(oyIs85)	2	58	0.0333333	0.020386	0.0104462
1	cmk-1(oy21); AWC-ablated(oyIs85)	2	72	0.027027
1	cmk-1(oy21); AWC-ablated(oyIs85)	6	87	0.0645161
2	cmk-1(oy21); AWC-ablated(oyIs85)	2	72	0.027027
2	cmk-1(oy21); AWC-ablated(oyIs85)	0	66	0
2	cmk-1(oy21); AWC-ablated(oyIs85)	0	79	0
3	cmk-1(oy21); AWC-ablated(oyIs85)	0	67	0
3	cmk-1(oy21); AWC-ablated(oyIs85)	0	85	0
4	cmk-1(oy21); AWC-ablated(oyIs85)	2	76	0.025641
4	cmk-1(oy21); AWC-ablated(oyIs85)	2	74	0.0263158
