# Supplementary material for: Feeding state-dependent regulation of developmental plasticity via CaMKI and neuroendocrine signaling
Source: eLife. 2015 Sep 3;4:e10110. doi: 10.7554/eLife.10110 (PMC4558564; doi:10.7554/eLife.10110)
Supplement: Figure 5—source data 2. — DOI: http://dx.doi.org/10.7554/eLife.10110.018 [file elife-10110-fig5-data2.xlsx]

## Sheet: S5-2
S5-2 Trial	Genotype	Line	Dauers	Non-Dauers	Proportion of Dauers	Mean	SE
1	N2	(n/a)	0	74	0	0	0
2	N2	(n/a)	0	102	0
3	N2	(n/a)	0	78	0
3	N2	(n/a)	0	81	0
4	N2	(n/a)	0	74	0
4	N2	(n/a)	0	84	0
5	N2	(n/a)	0	82	0
6	N2	(n/a)	0	76	0
7	N2	(n/a)	0	84	0
8	N2	(n/a)	0	74	0
1	cmk-1(oy21)	(n/a)	26	49	0.346667	0.278819	0.022066
1	cmk-1(oy21)	(n/a)	27	50	0.350649
2	cmk-1(oy21)	(n/a)	12	65	0.155844
2	cmk-1(oy21)	(n/a)	23	66	0.258427
3	cmk-1(oy21)	(n/a)	24	47	0.338028
3	cmk-1(oy21)	(n/a)	17	57	0.22973
4	cmk-1(oy21)	(n/a)	23	49	0.319444
4	cmk-1(oy21)	(n/a)	18	51	0.26087
6	cmk-1(oy21)	(n/a)	16	54	0.228571
7	cmk-1(oy21)	(n/a)	25	45	0.357143
7	cmk-1(oy21)	(n/a)	20	49	0.289855
8	cmk-1(oy21)	(n/a)	13	54	0.19403
8	cmk-1(oy21)	(n/a)	29	57	0.337209
9	cmk-1(oy21)	(n/a)	18	46	0.28125
9	cmk-1(oy21)	(n/a)	19	62	0.234568
1	bli-4(e937); cmk-1(oy21)	(n/a)	0	61	0	0	0
1	bli-4(e937); cmk-1(oy21)	(n/a)	0	49	0
2	bli-4(e937); cmk-1(oy21)	(n/a)	0	84	0
2	bli-4(e937); cmk-1(oy21)	(n/a)	0	78	0
8	bli-4(e937); cmk-1(oy21)	(n/a)	0	75	0
6	cmk-1(oy21) Ex[ceh-36(del)p::bli-4RNAi]	1	5	25	0.166667	0.0948611	0.0479627
6	cmk-1(oy21) Ex[ceh-36(del)p::bli-4RNAi]	2	4	26	0.133333
6	cmk-1(oy21) Ex[ceh-36(del)p::bli-4RNAi]	2	1	11	0.0833333
7	cmk-1(oy21) Ex[ceh-36(del)p::bli-4RNAi]	1	1	4	0.2
7	cmk-1(oy21) Ex[ceh-36(del)p::bli-4RNAi]	1	12	47	0.20339
7	cmk-1(oy21) Ex[ceh-36(del)p::bli-4RNAi]	2	0	17	0
7	cmk-1(oy21) Ex[ceh-36(del)p::bli-4RNAi]	3	0	11	0
9	cmk-1(oy21) Ex[ceh-36(del)p::bli-4RNAi]	2	1	24	0.04
9	cmk-1(oy21) Ex[ceh-36(del)p::bli-4RNAi]	2	1	36	0.027027
8	cmk-1(oy21) Ex[odr-1p::bli-4RNAi]	1	3	35	0.0789474	0.0929532	0.0561586
8	cmk-1(oy21) Ex[odr-1p::bli-4RNAi]	1	6	21	0.222222
9	cmk-1(oy21) Ex[odr-1p::bli-4RNAi]	1	1	29	0.0333333
9	cmk-1(oy21) Ex[odr-1p::bli-4RNAi]	2	2	17	0.105263
9	cmk-1(oy21) Ex[odr-1p::bli-4RNAi]	3	1	39	0.025
3	cmk-1(oy21) Ex[odr-3p::bli-4RNAi]	1	7	34	0.170732	0.0783171	0.03144
3	cmk-1(oy21) Ex[odr-3p::bli-4RNAi]	1	3	28	0.0967742
4	cmk-1(oy21) Ex[odr-3p::bli-4RNAi]	1	5	47	0.0961538
4	cmk-1(oy21) Ex[odr-3p::bli-4RNAi]	1	2	49	0.0392157
8	cmk-1(oy21) Ex[odr-3p::bli-4RNAi]	1	1	24	0.04
8	cmk-1(oy21) Ex[odr-3p::bli-4RNAi]	1	1	36	0.027027
5	cmk-1(oy21) Ex[ceh-36(del)p::egl-3RNAi]	1	4	24	0.142857	0.27046	0.0429621
5	cmk-1(oy21) Ex[ceh-36(del)p::egl-3RNAi]	2	6	15	0.285714
6	cmk-1(oy21) Ex[ceh-36(del)p::egl-3RNAi]	2	8	15	0.347826
6	cmk-1(oy21) Ex[ceh-36(del)p::egl-3RNAi]	3	9	16	0.36
6	cmk-1(oy21) Ex[ceh-36(del)p::egl-3RNAi]	4	1	3	0.25
6	cmk-1(oy21) Ex[ceh-36(del)p::egl-3RNAi]	5	5	18	0.217391
6	cmk-1(oy21) Ex[ceh-36(del)p::egl-3RNAi]	6	5	9	0.357143
7	cmk-1(oy21) Ex[ceh-36(del)p::egl-3RNAi]	5	5	18	0.217391
7	cmk-1(oy21) Ex[ceh-36(del)p::egl-3RNAi]	6	11	32	0.255814
8	cmk-1(oy21) Ex[odr-1p::egl-3RNAi]	1	15	19	0.441176	0.288585	0.0571646
8	cmk-1(oy21) Ex[odr-1p::egl-3RNAi]	1	14	31	0.311111
3	cmk-1(oy21) Ex[odr-1p::egl-3RNAi]	1	15	32	0.319149
3	cmk-1(oy21) Ex[odr-1p::egl-3RNAi]	1	12	29	0.292683
4	cmk-1(oy21) Ex[odr-1p::egl-3RNAi]	1	10	36	0.217391
4	cmk-1(oy21) Ex[odr-1p::egl-3RNAi]	1	6	34	0.15
