# Supplementary material for: Feeding state-dependent regulation of developmental plasticity via CaMKI and neuroendocrine signaling
Source: eLife. 2015 Sep 3;4:e10110. doi: 10.7554/eLife.10110 (PMC4558564; doi:10.7554/eLife.10110)
Supplement: Figure 6—source data 1. — DOI: http://dx.doi.org/10.7554/eLife.10110.022 [file elife-10110-fig6-data1.xlsx]

## Sheet: 6E
6E Trial	Genotype	Histidine	Dauers	Non-Dauers	Proportion of Dauers	Mean	SE
1	N2	-	4	78	0.0487805	0.012298	0.00945203
1	N2	-	1	73	0.0135135
2	N2	-	0	89	0
3	N2	-	1	86	0.0114943
4	N2	-	0	89	0
4	N2	-	0	85	0
1	N2	+	3	77	0.0375	0.0161729	0.0091449
1	N2	+	1	84	0.0117647
4	N2	+	1	85	0.0116279
4	N2	+	2	81	0.0240964
4	N2	+	0	92	0
4	N2	+	1	82	0.0120482
1	cmk-1(oy21)	-	11	70	0.135802	0.20249	0.0263984
1	cmk-1(oy21)	-	10	57	0.149254
2	cmk-1(oy21)	-	17	59	0.223684
2	cmk-1(oy21)	-	20	67	0.229885
3	cmk-1(oy21)	-	21	55	0.276316
4	cmk-1(oy21)	-	14	56	0.2
1	cmk-1(oy21)	+	6	62	0.0882353	0.18315	0.0351953
1	cmk-1(oy21)	+	9	61	0.128571
3	cmk-1(oy21)	+	18	55	0.246575
4	cmk-1(oy21)	+	15	58	0.205479
4	cmk-1(oy21)	+	16	60	0.210526
4	cmk-1(oy21)	+	18	64	0.219512
1	Ex[AWCp::HisCl1]	-	0	56	0	0.00414079	0.00547775
1	Ex[AWCp::HisCl1]	-	0	38	0
2	Ex[AWCp::HisCl1]	-	2	67	0.0289855
3	Ex[AWCp::HisCl1]	-	0	84	0
4	Ex[AWCp::HisCl1]	-	0	94	0
4	Ex[AWCp::HisCl1]	-	0	90	0
4	Ex[AWCp::HisCl1]	-	0	87	0
1	Ex[AWCp::HisCl1]	+	5	45	0.1	0.128182	0.0277463
1	Ex[AWCp::HisCl1]	+	4	56	0.0666667
2	Ex[AWCp::HisCl1]	+	2	24	0.0769231
2	Ex[AWCp::HisCl1]	+	7	31	0.184211
3	Ex[AWCp::HisCl1]	+	7	55	0.112903
3	Ex[AWCp::HisCl1]	+	8	49	0.140351
4	Ex[AWCp::HisCl1]	+	8	29	0.216216
1	cmk-1(oy21) Ex[AWCp::HisCl1]	-	10	49	0.169492	0.209698	0.0394559
1	cmk-1(oy21) Ex[AWCp::HisCl1]	-	4	53	0.0701754
2	cmk-1(oy21) Ex[AWCp::HisCl1]	-	9	36	0.2
3	cmk-1(oy21) Ex[AWCp::HisCl1]	-	15	55	0.214286
3	cmk-1(oy21) Ex[AWCp::HisCl1]	-	13	44	0.22807
4	cmk-1(oy21) Ex[AWCp::HisCl1]	-	17	48	0.261538
4	cmk-1(oy21) Ex[AWCp::HisCl1]	-	12	25	0.324324
1	cmk-1(oy21) Ex[AWCp::HisCl1]	+	5	17	0.227273	0.343337	0.0624878
2	cmk-1(oy21) Ex[AWCp::HisCl1]	+	15	22	0.405405
2	cmk-1(oy21) Ex[AWCp::HisCl1]	+	12	32	0.272727
2	cmk-1(oy21) Ex[AWCp::HisCl1]	+	5	26	0.16129
3	cmk-1(oy21) Ex[AWCp::HisCl1]	+	21	29	0.42
3	cmk-1(oy21) Ex[AWCp::HisCl1]	+	20	19	0.512821
4	cmk-1(oy21) Ex[AWCp::HisCl1]	+	21	31	0.403846

## Sheet: 6F
6F Trial	Genotype	Line	Dauers	Non-Dauers	Proportion of Dauers	Mean	SE
2	N2	(n/a)	0	88	0	0.00470588	0.00607527
3	N2	(n/a)	0	79	0
3	N2	(n/a)	0	84	0
4	N2	(n/a)	2	83	0.0235294
4	N2	(n/a)	0	84	0
1	cmk-1(oy21)	(n/a)	14	52	0.212121	0.254637	0.0358235
2	cmk-1(oy21)	(n/a)	31	49	0.3875
2	cmk-1(oy21)	(n/a)	23	52	0.306667
3	cmk-1(oy21)	(n/a)	14	67	0.17284
3	cmk-1(oy21)	(n/a)	16	59	0.213333
4	cmk-1(oy21)	(n/a)	21	63	0.25
4	cmk-1(oy21)	(n/a)	18	57	0.24
1	Ex[twk-18(gf)]	1	0	60	0	0.0470677	0.031258
2	Ex[twk-18(gf)]	1	1	77	0.0128205
2	Ex[twk-18(gf)]	1	0	84	0
3	Ex[twk-18(gf)]	1	1	46	0.0212766
3	Ex[twk-18(gf)]	1	0	83	0
3	Ex[twk-18(gf)]	1	0	80	0
4	Ex[twk-18(gf)]	1	2	35	0.0540541
4	Ex[twk-18(gf)]	1	1	42	0.0232558
4	Ex[twk-18(gf)]	1	2	25	0.0740741
1	Ex[twk-18(gf)]	2	0	51	0
2	Ex[twk-18(gf)]	2	0	82	0
2	Ex[twk-18(gf)]	2	1	70	0.0140845
3	Ex[twk-18(gf)]	2	2	41	0.0465116
3	Ex[twk-18(gf)]	2	2	34	0.0555556
3	Ex[twk-18(gf)]	2	7	34	0.170732
4	Ex[twk-18(gf)]	2	2	36	0.0526316
4	Ex[twk-18(gf)]	2	4	36	0.1
4	Ex[twk-18(gf)]	2	4	14	0.222222
1	cmk-1(oy21) Ex[twk-18(gf)]	1	7	24	0.225806	0.374533	0.0537632
2	cmk-1(oy21) Ex[twk-18(gf)]	1	15	15	0.5
2	cmk-1(oy21) Ex[twk-18(gf)]	1	15	12	0.555556
2	cmk-1(oy21) Ex[twk-18(gf)]	1	13	11	0.541667
3	cmk-1(oy21) Ex[twk-18(gf)]	1	16	16	0.5
3	cmk-1(oy21) Ex[twk-18(gf)]	1	10	23	0.30303
3	cmk-1(oy21) Ex[twk-18(gf)]	1	13	24	0.351351
4	cmk-1(oy21) Ex[twk-18(gf)]	1	12	19	0.387097
4	cmk-1(oy21) Ex[twk-18(gf)]	1	9	22	0.290323
4	cmk-1(oy21) Ex[twk-18(gf)]	1	15	28	0.348837
1	cmk-1(oy21) Ex[twk-18(gf)]	2	4	27	0.129032
2	cmk-1(oy21) Ex[twk-18(gf)]	2	12	12	0.5
2	cmk-1(oy21) Ex[twk-18(gf)]	2	8	11	0.421053
2	cmk-1(oy21) Ex[twk-18(gf)]	2	7	11	0.388889
3	cmk-1(oy21) Ex[twk-18(gf)]	2	14	25	0.358974
3	cmk-1(oy21) Ex[twk-18(gf)]	2	15	38	0.283019
3	cmk-1(oy21) Ex[twk-18(gf)]	2	14	29	0.325581
4	cmk-1(oy21) Ex[twk-18(gf)]	2	12	23	0.342857
4	cmk-1(oy21) Ex[twk-18(gf)]	2	15	23	0.394737
4	cmk-1(oy21) Ex[twk-18(gf)]	2	12	23	0.342857
