# Supplementary material for: Feeding state-dependent regulation of developmental plasticity via CaMKI and neuroendocrine signaling
Source: eLife. 2015 Sep 3;4:e10110. doi: 10.7554/eLife.10110 (PMC4558564; doi:10.7554/eLife.10110)
Supplement: Source code 2. — DOI: http://dx.doi.org/10.7554/eLife.10110.027 [file elife-10110-code2.m]

% Script to baseline correct GCaMP data.
% For use with stage drift, photobleaching and/or refocussing.
% Core script authored by Harry Bell.
% Additonal contributors to this code include Matt Beverly, Asuka Takeishi as well as other Sengupta Lab members.

close all;
scrsz = get(0,'ScreenSize');

fig=figure('Position',[1 scrsz(4)./2 scrsz(3)./2 scrsz(4)./2],'Color',[1 1 1]);
h  = plot(delta_F_mean);
disp(filename);
title(filename,'Interpreter','none');
ax =gca;
axes(ax);
[blx bly] = getline(ax);
[ublx a b] = unique(blx);
ubly = bly(a);

bsl = interp1(ublx,ubly,1:length(delta_F_mean));
bsl(isnan(bsl)) = 0;

close(fig)
blc = (delta_F_mean + abs(min(bly))) - (bsl +  abs(min(bly)));

figure;
plot(blc);save([pathname 'blcrrt_'   filename(1:end-4) '.mat'],'blc','delta_F_mean','resampletemp');
