# Supplementary material for: Feeding state-dependent regulation of developmental plasticity via CaMKI and neuroendocrine signaling
Source: eLife. 2015 Sep 3;4:e10110. doi: 10.7554/eLife.10110 (PMC4558564; doi:10.7554/eLife.10110)
Supplement: Source code 5. — DOI: http://dx.doi.org/10.7554/eLife.10110.030 [file elife-10110-code5.m]

% Script to quantify evoked GCaMP calcium transients in an ROI.
% Core script authored by David Biron and Kyuhyung Kim.
% Additonal contributors to this code include Matt Beverly, Scott Neal as well as other Sengupta and Kim Lab members.

function out=FRETanalysis3(method,varargin);

clear;clf;
addpath(pwd);

[fname,path]=uigetfile('*.tif','Select TIFF file to open');
currdir=pwd;
eval(['cd ''' path ''';']);

d=path;
cd(d);
Destination_Folder = d;
d = uint8(d); d = (d==92); d = find(d,2,'last');
folder_name = Destination_Folder(d(1)+1:end-1);
file_name =  [fname(1:end-4)  '_D.xls'];
file_name = [Destination_Folder '\' file_name];
ind =1;
Head1={'Background' ,'mean GCaMP' ,'mean GCaMP Nor'};
xlswrite(file_name, Head1,'range',num2str(ind));

stack=tiffread2(fname);
Total_Data = struct2cell(stack);
Images = Total_Data(8,1,:);
m = cell2mat(Images);
m=double(m);
im1=squeeze(max(m,[],3));

Fig1=figure;
imagesc(im1);
zoom on;
disp('Zoom in to find NEURON region... Press a key.'); pause; zoom off;
[x,y]=getline(gca,'closed');
region1=double(roipoly(im1,x,y));
imagesc(im1);
zoom on;
disp('Zoom in for BACKGROUND region... Press a key.'); pause; zoom off;
[x,y]=getline(gca,'closed');
background1=double(roipoly(im1,x,y));

imagesc(squeeze(m(:,:,1))); zoom on;
 disp('choose Neuron outline (to determine neuron size'); pause; zoom off;
 [x,y]=getline(gca,'closed');
 neursize1=double(roipoly(im1,x,y));
 neuron_size=length(find(neursize1)); 
 
Image_size=numel(im1);
region1=reshape(region1,1,Image_size);
background1=reshape(background1,1,Image_size);

r1=find(double(region1));
b1=find(double(background1));

for i=1:size(m,3);
    currm=reshape(m(:,:,i),1,Image_size);
    Neuron_BG(i) = mean(currm(b1));
    S = currm(r1);
    S = sort(S,'descend');
    Neuron_Signal(i,:) = S(1:neuron_size);
end;
 
Neuron_Signal_Full = mean(Neuron_Signal');

GCaMP_Figure=figure;
subplot(2,1,1)

plot(Neuron_BG,'LineStyle','-','LineWidth',2,'color', 'k');
hold on 
plot(Neuron_Signal_Full,'LineStyle','-','LineWidth',2,'color', 'r');
ylabel('Background and Neuron Fluorescence');
xlabel('Time Step ');

Percent_10 = 10*round(neuron_size/100);

Neuron_Signal1 = Neuron_Signal_Full - Neuron_BG;
Neuron_Signal_Nor =   Neuron_Signal1/mean(Neuron_Signal1(10:30));
%first 10-30 frame for baseline 

Neuron_Signal_100_90=Neuron_Signal(:,1:Percent_10);
Neuron_Signal_100_90 = mean(Neuron_Signal_100_90')- Neuron_BG;
Neuron_Signal_100_90_Nor =   Neuron_Signal_100_90/mean(Neuron_Signal1(1:10));

Neuron_Signal_0_10=Neuron_Signal(:,end-Percent_10+1:end);
Neuron_Signal_0_10=mean(Neuron_Signal_0_10') - Neuron_BG;
Neuron_Signal_0_10_Nor =   Neuron_Signal_0_10/mean(Neuron_Signal1(1:10));

subplot(2,1,2)
plot(Neuron_Signal_Nor,'LineStyle','-','LineWidth',2,'color', 'r');
hold on 
plot(Neuron_Signal_0_10_Nor,'LineStyle','--','LineWidth',2,'color', 'k');
plot(Neuron_Signal_100_90_Nor,'LineStyle','--','LineWidth',2,'color', 'k');
ylabel('Normalized Fluorescence');
xlabel('Time Step ');

saveas(GCaMP_Figure,[fname(1:end-4)  '.jpg'],'jpg');

Head1={'Background' ,'mean GCaMP' ,'mean GCaMP Nor'};
Data1=[Neuron_BG;Neuron_Signal_Full;Neuron_Signal_Nor]';
xl_length=length(Data1)+1;
a=['A' num2str(2)];
b=['E' num2str(xl_length)];
xlswrite(file_name, Data1,'range',a);

out=Neuron_Signal_Nor;
